# Supplementary material for: miR-6881-3p contributes to diminished ovarian reserve by regulating granulosa cell apoptosis by targeting SMAD4
Source: Reprod Biol Endocrinol. 2024 Feb 1;22:17. doi: 10.1186/s12958-024-01189-8 (PMC10832098; doi:10.1186/s12958-024-01189-8)
Supplement: Supplementary file 1 — Additional file 1: Supplementary Table 1. 349 potential target genes of miR‐6881‐3p. [file 12958_2024_1189_MOESM1_ESM.xlsx]

## Sheet: Sheet1
SAMD4A
AMER2
GRAP2
ARRB2
RCBTB1
NUFIP2
AFF1
EPB41L4B
MITF
BTN2A1
ZG16
CDK14
SLC38A5
ZBTB34
SLC4A8
GABARAP
TOB2
SPN
SYNPO2
IPO9
ZNF182
MRPS14
ABL2
EFNB1
PRKCB
RMDN2
STAG2
ZNF704
SAMD12
PARP16
GAGE1
VGLL3
NPHP1
FBN2
ATP8B2
MRPL19
CACNA1E
CAPZA2
LPGAT1
HS3ST1
USP14
ARL5B
SRSF6
KIAA1211L
N4BP2L2
IQCH
ABCA1
MIER3
USP7
SCIN
MMP16
PPP1R8
FEM1B
CADM2
FAM102B
KIF5B
ATP1B4
SEC23IP
CXCR2
TMEM237
CDC42EP3
CHD3
KNSTRN
MAPRE1
COIL
ZMYND8
RCOR3
N4BP2
STRIP2
ARIH1
UBN2
TFAP2B
SMC1A
ANTXR2
MTTP
CNGA1
TOM1L2
FOXJ2
PBX1
FN1
DLG3
GOLGA1
FBXO40
SCN1A
ASPH
SH3D19
HECW2
PPM1M
ZNF502
STK38L
CEBPD
CTSS
FZD7
PPHLN1
GRIP1
ACKR4
ZIC1
LYST
JPH2
BRCC3
SH3KBP1
MTMR12
SYNRG
CREBBP
FN3KRP
ZNF254
DSTYK
ZMYM5
NAIP
GPATCH4
EXOC8
SLIT3
RAB20
HAND2
CACUL1
XPO4
RUVBL1
GRIA1
KALRN
CCDC90B
MYO5A
ATXN3
SETD6
CACNG2
TGFBR1
DNMT3A
ZNF468
EBF1
C11orf44
SLC17A4
SPDYE1
MEGF11
FAM122B
NR1D2
ARHGAP26
RIMS1
SMAD4
HPGD
VEGFA
ZNF18
KAT6A
SPIC
MAGI1
FAM120AOS
NAA40
NUDT16
HEG1
KPNA1
LRRC39
ZNF521
HMGXB4
CSRNP3
PRLHR
SPAST
SLCO6A1
TOR1A
EFR3B
PMF1-BGLAP
RNF165
FAM120C
TBC1D16
PABPN1
PLXNA4
SLC22A5
LYPD6
RNF213
EEF1A2
ZNF618
XPR1
AGO1
ROCK1
NMUR1
ARMC3
C10orf55
GRAMD1B
INSIG2
LRRC32
IGF2BP2
BGLAP
DSC3
LRP6
AFF2
RINT1
KRTAP1-3
PLXNA2
WDR46
KLHDC7A
SLC22A23
C5orf63
ARHGAP9
TNFSF4
ZFP91
NTRK2
PRMT5
SNX27
ICAM4
BCL2L2-PABPN1
ELAVL4
NFIB
GUCY1A2
THSD7A
BTN2A2
ADAM28
SP1
TNPO1
ZNF268
MTMR4
MBNL1
ACSM2A
ARRDC3
ERBB3
FUT9
PTPN21
MYCBP2
SOGA3
CREG1
TRDMT1
VPS37A
PHACTR2
ST8SIA3
NRG3
NRGN
FGF18
SLC30A1
DIO2
IL6ST
SEMA6D
NAIF1
GTDC1
SGMS2
SLC25A33
NIT1
KCMF1
SLFN13
YTHDF2
ATP2B4
FGF5
CAMK1D
MED28
BAHD1
SPRY3
WRN
FAT3
NUMB
CYLD
HIF1AN
SRC
CLCN3
NABP1
RBFOX2
FCRL5
ZNF507
CSNK1G1
PA2G4
SDC3
TRIM10
THUMPD1
KLHDC10
IL7R
PKIA
ZNF559
IPO11
ZNF185
ABHD10
ZNF772
SPATA5
ZNF470
ZDHHC21
XKR6
SLC39A8
TSLP
RBM41
ROBO2
SPAG1
SMG7
FAM124B
RSAD2
SLC41A1
LRCH1
SDE2
PTGFRN
SUCO
EHD1
ILDR2
CIT
PHF20L1
CUL2
C6orf106
FAM227A
MYCBP
PPP1R11
KCNB1
GJC1
CELSR2
NRXN3
PTPN3
NPTX1
DMD
ADM
CXXC4
CDCP1
FBXO45
MIA3
ZBTB44
QRSL1
NEK9
ATP8A2
NIPAL1
ERICH1
GSK3A
SETX
TYW1
FZD1
ADAM22
PMEPA1
F3
ZNF860
ACTN1
PEG10
PATE4
L1TD1
RAET1E
PARD3B
KIAA0754
TRMT1L
BNC2
STK38
ROR1
HNRNPU
CYP2J2
PDYN
RFTN2
MYBBP1A
MIB1
USP8
ZNF678
HSPA12A
ACSM2B
SCO1
PDGFC
SEC22A
BRWD1
YPEL2
NRXN2
AGO3
SYAP1
PSD3
MEF2C
RNGTT
